# Supplementary material for: A collection of Australian Drosophila datasets on climate adaptation and species distributions
Source: Sci Data. 2015 Nov 24;2:150067. doi: 10.1038/sdata.2015.67 (PMC4658573; doi:10.1038/sdata.2015.67)
Supplement: Supplementary file 1 [file sdata201567-isa1.zip]

Archive with 4 entries (4 files):
- i_Investigation.txt
- s_study_Hangartner.txt
- a_phenotype_Hangartner.txt
- a_distribution_Hangartner.txt
