# Supplementary material for: A collection of Australian Drosophila datasets on climate adaptation and species distributions
Source: Sci Data. 2015 Nov 24;2:150067. doi: 10.1038/sdata.2015.67 (PMC4658573; doi:10.1038/sdata.2015.67)
Supplement: Supplementary file 1 [file sdata201567-isa1.zip › s_study_Hangartner.txt]

Source Name	Material Type	Term Source REF	Term Accession Number	Comment[source publication DOI or URL]	Characteristics[organism]	Term Source REF	Term Accession Number	Characteristics[geographical location]	Term Source REF	Term Accession Number	Protocol REF	Sample Name	Comment[Sample Name DOI]	Factor Value[measured phenotype]
Azevedo et al 1996	Literature search			http://dx.doi.org/10.2307/2410702	Drosophila melanogaster	NCBITAXON	NCBITaxon:7227	Eastern Australia	GAZ	GAZ:00007891	Clinal data collection	DR00273b	http://adeer.pearg.com/biogs/DR00273b.htm	Life history and morphology
Azevedo et al 1998	Literature search			http://dx.doi.org/10.2307/2410702	Drosophila melanogaster	NCBITAXON	NCBITaxon:7227	Eastern Australia	GAZ	GAZ:00007891	Clinal data collection	DR00277b	http://adeer.pearg.com/biogs/DR00277b.htm	Morphology
Gockel et al 2001	Literature search			http://www.genetics.org/cgi/content/long/158/1/319	Drosophila melanogaster	NCBITAXON	NCBITaxon:7227	Eastern Australia	GAZ	GAZ:00007891	Clinal data collection	DR00279b	http://adeer.pearg.com/biogs/DR00279b.htm	Genetic markers
Gockel et al 2001	Literature search			http://www.genetics.org/cgi/content/long/158/1/319	Drosophila melanogaster	NCBITAXON	NCBITaxon:7227	Eastern Australia	GAZ	GAZ:00007891	Clinal data collection	DR00280b	http://adeer.pearg.com/biogs/DR00280b.htm	Morphology
Griffiths et al 2005	Literature search			http://dx.doi.org/10.1111/j.1420-9101.2004.00782.x	Drosophila birchii	NCBITAXON	NCBITaxon:46829	Eastern Australia	GAZ	GAZ:00007891	Clinal data collection	DR00283b	http://adeer.pearg.com/biogs/DR00283b.htm	Life history
Griffiths et al 2005	Literature search			http://dx.doi.org/10.1111/j.1420-9101.2004.00782.x	Drosophila birchii	NCBITAXON	NCBITaxon:46829	Eastern Australia	GAZ	GAZ:00007891	Clinal data collection	DR00282b	http://adeer.pearg.com/biogs/DR00282b.htm	Stress resistance and morphology
Hallas et al 2002	Literature search			http://dx.doi.org/10.1017/S0016672301005523	Drosophila serrata	NCBITAXON	NCBITaxon:7274	Eastern Australia	GAZ	GAZ:00007891	Clinal data collection	DR00315b	http://adeer.pearg.com/biogs/DR00315b.htm	Stress resistance and morphology
Hoffmann and Shirriffs 2002	Literature search			http://dx.doi.org/10.1111/j.0014-3820.2002.tb01418.x	Drosophila serrata	NCBITAXON	NCBITaxon:7274	Eastern Australia	GAZ	GAZ:00007891	Clinal data collection	DR00257b	http://adeer.pearg.com/biogs/DR00257b.htm	Morphology
Hoffmann et al 2001	Literature search			http://dx.doi.org/10.1111/j.0014-3820.2001.tb00681.x	Drosophila melanogaster	NCBITAXON	NCBITaxon:7227	Eastern Australia	GAZ	GAZ:00007891	Clinal data collection	DR00259b	http://adeer.pearg.com/biogs/DR00259b.htm	Stress resistance
Hoffmann et al 2001	Literature search			http://dx.doi.org/10.1111/j.0014-3820.2001.tb00681.x	Drosophila melanogaster	NCBITAXON	NCBITaxon:7227	Eastern Australia	GAZ	GAZ:00007891	Clinal data collection	DR00261b	http://adeer.pearg.com/biogs/DR00261b.htm	Stress resistance
Hoffmann et al 2001	Literature search			http://dx.doi.org/10.1111/j.0014-3820.2001.tb00681.x	Drosophila melanogaster	NCBITAXON	NCBITaxon:7227	Eastern Australia	GAZ	GAZ:00007891	Clinal data collection	DR00260b	http://adeer.pearg.com/biogs/DR00260b.htm	Stress resistance and morphology
Hoffmann et al 2002	Literature search			http://dx.doi.org/10.1046/j.1461-0248.2002.00367.x	Drosophila melanogaster	NCBITAXON	NCBITaxon:7227	Eastern Australia	GAZ	GAZ:00007891	Clinal data collection	DR00223b	http://adeer.pearg.com/biogs/DR00223b.htm	Stress resistance
Hoffmann et al 2002	Literature search			http://dx.doi.org/10.1046/j.1461-0248.2002.00367.x	Drosophila melanogaster	NCBITAXON	NCBITaxon:7227	Eastern Australia	GAZ	GAZ:00007891	Clinal data collection	DR00224b	http://adeer.pearg.com/biogs/DR00224b.htm	Stress resistance
Hoffmann et al 2002	Literature search			http://dx.doi.org/10.1046/j.1461-0248.2002.00367.x	Drosophila melanogaster	NCBITAXON	NCBITaxon:7227	Eastern Australia	GAZ	GAZ:00007891	Clinal data collection	DR00225b	http://adeer.pearg.com/biogs/DR00225b.htm	Stress resistance
Hoffmann et al 2003	Literature search			http://dx.doi.org/10.1046/j.1420-9101.2003.00561.x	Drosophila melanogaster	NCBITAXON	NCBITaxon:7227	Eastern Australia	GAZ	GAZ:00007891	Clinal data collection	DR00263b	http://adeer.pearg.com/biogs/DR00263b.htm	Life history
Hoffmann et al 2012	Literature search			http://dx.doi.org/10.1111/j.1365-2583.2012.01149.x	Drosophila melanogaster	NCBITAXON	NCBITaxon:7227	Eastern Australia	GAZ	GAZ:00007891	Clinal data collection	DR00265b	http://adeer.pearg.com/biogs/DR00265b.htm	Genetic markers
Hoffmann et al 2012	Literature search			http://dx.doi.org/10.1111/j.1365-2583.2012.01149.x	Drosophila melanogaster	NCBITAXON	NCBITaxon:7227	Eastern Australia	GAZ	GAZ:00007891	Clinal data collection	DR00266b	http://adeer.pearg.com/biogs/DR00266b.htm	Genetic markers
James and Partridge 1995	Literature search			http://dx.doi.org/10.1046/j.1420-9101.1995.8030315.x	Drosophila melanogaster	NCBITAXON	NCBITaxon:7227	Eastern Australia	GAZ	GAZ:00007891	Clinal data collection	DR00286b	http://adeer.pearg.com/biogs/DR00286b.htm	Life history
James and Partridge 1995	Literature search			http://dx.doi.org/10.1046/j.1420-9101.1995.8030315.x	Drosophila melanogaster	NCBITAXON	NCBITaxon:7227	Eastern Australia	GAZ	GAZ:00007891	Clinal data collection	DR00285b	http://adeer.pearg.com/biogs/DR00285b.htm	Life history
James et al 1995	Literature search			http://www.genetics.org/content/140/2/659.long	Drosophila melanogaster	NCBITAXON	NCBITaxon:7227	Eastern Australia	GAZ	GAZ:00007891	Clinal data collection	DR00288b	http://adeer.pearg.com/biogs/DR00288b.htm	Morphology
Kennington and Hoffmann 2013	Literature search			http://dx.doi.org/10.1186/1471-2148-13-100	Drosophila melanogaster	NCBITAXON	NCBITaxon:7227	Eastern Australia	GAZ	GAZ:00007891	Clinal data collection	DR00290b	http://adeer.pearg.com/biogs/DR00290b.htm	Genetic markers
Kennington et al 2006	Literature search			http://dx.doi.org/10.1534/genetics.105.053173	Drosophila melanogaster	NCBITAXON	NCBITaxon:7227	Eastern Australia	GAZ	GAZ:00007891	Clinal data collection	DR00292b	http://adeer.pearg.com/biogs/DR00292b.htm	Genetic markers
Knibb et al 1981	Literature search			http://www.genetics.org/content/98/4/833.long	Drosophila melanogaster	NCBITAXON	NCBITaxon:7227	Eastern Australia	GAZ	GAZ:00007891	Clinal data collection	DR00296b	http://adeer.pearg.com/biogs/DR00296b.htm	Genetic markers
Kriesner et al 2013	Literature search			http://dx.doi.org/10.1371/journal.ppat.1003607	Drosophila simulans	NCBITAXON	NCBITaxon:7240	Eastern Australia	GAZ	GAZ:00007891	Clinal data collection	DR00065b	http://adeer.pearg.com/biogs/DR00065b.htm	Genetic markers and endosymbionts
Lee et al 2013	Literature search			http://dx.doi.org/10.1111/mec.12301	Drosophila melanogaster	NCBITAXON	NCBITaxon:7227	Eastern Australia	GAZ	GAZ:00007891	Clinal data collection	DR00247b	http://adeer.pearg.com/biogs/DR00247b.htm	Genetic markers
Mitrovski and Hoffmann 2001	Literature search			http://dx.doi.org/10.1098/rspb.2001.1787	Drosophila melanogaster	NCBITAXON	NCBITaxon:7227	Eastern Australia	GAZ	GAZ:00007891	Clinal data collection	DR00229b	http://adeer.pearg.com/biogs/DR00229b.htm	Life history
Mitrovski and Hoffmann 2001	Literature search			http://dx.doi.org/10.1098/rspb.2001.1787	Drosophila melanogaster	NCBITAXON	NCBITaxon:7227	Eastern Australia	GAZ	GAZ:00007891	Clinal data collection	DR00228b	http://adeer.pearg.com/biogs/DR00228b.htm	Life history
Mitrovski and Hoffmann 2001	Literature search			http://dx.doi.org/10.1098/rspb.2001.1787	Drosophila melanogaster	NCBITAXON	NCBITaxon:7227	Eastern Australia	GAZ	GAZ:00007891	Clinal data collection	DR00233b	http://adeer.pearg.com/biogs/DR00233b.htm	Life history
Mitrovski and Hoffmann 2001	Literature search			http://dx.doi.org/10.1098/rspb.2001.1787	Drosophila melanogaster	NCBITAXON	NCBITaxon:7227	Eastern Australia	GAZ	GAZ:00007891	Clinal data collection	DR00232b	http://adeer.pearg.com/biogs/DR00232b.htm	Life history
Oakeshott et al 1982	Literature search			http://dx.doi.org/10.2307/2407970	Drosophila melanogaster	NCBITAXON	NCBITaxon:7227	Eastern Australia	GAZ	GAZ:00007891	Clinal data collection	DR00298b	http://adeer.pearg.com/biogs/DR00298b.htm	Genetic markers
Oakeshott et al 1983	Literature search			http://dx.doi.org/10.1038/hdy.1983.7	Drosophila melanogaster	NCBITAXON	NCBITaxon:7227	Eastern Australia	GAZ	GAZ:00007891	Clinal data collection	DR00303b	http://adeer.pearg.com/biogs/DR00303b.htm	Genetic markers
Oakeshott et al 1983	Literature search			http://dx.doi.org/10.1038/hdy.1983.7	Drosophila melanogaster	NCBITAXON	NCBITaxon:7227	Eastern Australia	GAZ	GAZ:00007891	Clinal data collection	DR00304b	http://adeer.pearg.com/biogs/DR00304b.htm	Genetic markers
Rako et al 2009	Literature search			http://dx.doi.org/10.1111/j.1420-9101.2009.01852.x	Drosophila melanogaster	NCBITAXON	NCBITaxon:7227	Eastern Australia	GAZ	GAZ:00007891	Clinal data collection	DR00237b	http://adeer.pearg.com/biogs/DR00237b.htm	Life history
Rako et al 2009	Literature search			http://dx.doi.org/10.1111/j.1420-9101.2009.01852.x	Drosophila melanogaster	NCBITAXON	NCBITaxon:7227	Eastern Australia	GAZ	GAZ:00007891	Clinal data collection	DR00308b	http://adeer.pearg.com/biogs/DR00308b.htm	Life history
Rako et al 2009	Literature search			http://dx.doi.org/10.1111/j.1420-9101.2009.01852.x	Drosophila melanogaster	NCBITAXON	NCBITaxon:7227	Eastern Australia	GAZ	GAZ:00007891	Clinal data collection	DR00307b	http://adeer.pearg.com/biogs/DR00307b.htm	Morphology
Rako et al 2009	Literature search			http://dx.doi.org/10.1111/j.1420-9101.2009.01852.x	Drosophila melanogaster	NCBITAXON	NCBITaxon:7227	Eastern Australia	GAZ	GAZ:00007891	Clinal data collection	DR00309b	http://adeer.pearg.com/biogs/DR00309b.htm	Morphology
Telonis-Scott et al 2011	Literature search			http://dx.doi.org/10.1111/j.1365-294X.2011.05089.x	Drosophila melanogaster	NCBITAXON	NCBITaxon:7227	Eastern Australia	GAZ	GAZ:00007891	Clinal data collection	DR00069b	http://adeer.pearg.com/biogs/DR00069b.htm	Genetic markers
Telonis-Scott et al 2011	Literature search			http://dx.doi.org/10.1111/j.1365-294X.2011.05089.x	Drosophila melanogaster	NCBITAXON	NCBITaxon:7227	Eastern Australia	GAZ	GAZ:00007891	Clinal data collection	DR00068b	http://adeer.pearg.com/biogs/DR00068b.htm	Morphology
Telonis-Scott et al 2011	Literature search			http://dx.doi.org/10.1111/j.1365-294X.2011.05089.x	Drosophila melanogaster	NCBITAXON	NCBITaxon:7227	Eastern Australia	GAZ	GAZ:00007891	Clinal data collection	DR00070b	http://adeer.pearg.com/biogs/DR00070b.htm	Genetic markers
Umina et al 2005	Literature search			http://dx.doi.org/10.1126/science.1109523	Drosophila melanogaster	NCBITAXON	NCBITaxon:7227	Eastern Australia	GAZ	GAZ:00007891	Clinal data collection	DR00235b	http://adeer.pearg.com/biogs/DR00235b.htm	Genetic markers
Umina et al 2005	Literature search			http://dx.doi.org/10.1126/science.1109523	Drosophila melanogaster	NCBITAXON	NCBITaxon:7227	Eastern Australia	GAZ	GAZ:00007891	Clinal data collection	DR00236b	http://adeer.pearg.com/biogs/DR00236b.htm	Genetic markers
VanHeerwaarden and Sgro 2011	Literature search			http://dx.doi.org/10.1111/j.1558-5646.20http://dx.doi.org/10.01196.x	Drosophila melanogaster	NCBITAXON	NCBITaxon:7227	Eastern Australia	GAZ	GAZ:00007891	Clinal data collection	DR00240b	http://adeer.pearg.com/biogs/DR00240b.htm	Morphology
VanHeerwaarden and Sgro 2011	Literature search			http://dx.doi.org/10.1111/j.1558-5646.20http://dx.doi.org/10.01196.x	Drosophila melanogaster	NCBITAXON	NCBITaxon:7227	Eastern Australia	GAZ	GAZ:00007891	Clinal data collection	DR00239b	http://adeer.pearg.com/biogs/DR00239b.htm	Morphology
VanHeerwaarden and Sgro 2011	Literature search			http://dx.doi.org/10.1111/j.1558-5646.20http://dx.doi.org/10.01196.x	Drosophila melanogaster	NCBITAXON	NCBITaxon:7227	Eastern Australia	GAZ	GAZ:00007891	Clinal data collection	DR00241b	http://adeer.pearg.com/biogs/DR00241b.htm	Morphology
VanHeerwaarden and Sgro 2011	Literature search			http://dx.doi.org/10.1111/j.1558-5646.20http://dx.doi.org/10.01196.x	Drosophila simulans	NCBITAXON	NCBITaxon:7240	Eastern Australia	GAZ	GAZ:00007891	Clinal data collection	DR00243b	http://adeer.pearg.com/biogs/DR00243b.htm	Morphology
VanHeerwaarden and Sgro 2011	Literature search			http://dx.doi.org/10.1111/j.1558-5646.20http://dx.doi.org/10.01196.x	Drosophila simulans	NCBITAXON	NCBITaxon:7240	Eastern Australia	GAZ	GAZ:00007891	Clinal data collection	DR00242b	http://adeer.pearg.com/biogs/DR00242b.htm	Morphology
VanHeerwaarden and Sgro 2011	Literature search			http://dx.doi.org/10.1111/j.1558-5646.20http://dx.doi.org/10.01196.x	Drosophila simulans	NCBITAXON	NCBITaxon:7240	Eastern Australia	GAZ	GAZ:00007891	Clinal data collection	DR00244b	http://adeer.pearg.com/biogs/DR00244b.htm	Morphology
Weeks et al 2005	Literature search			http://dx.doi.org/10.1111/j.1420-9101.2005.01013.x	Drosophila melanogaster	NCBITAXON	NCBITaxon:7227	Eastern Australia	GAZ	GAZ:00007891	Clinal data collection	DR00313b	http://adeer.pearg.com/biogs/DR00313b.htm	Genetic markers
Weeks et al 2005	Literature search			http://dx.doi.org/10.1111/j.1420-9101.2005.01013.x	Drosophila melanogaster	NCBITAXON	NCBITaxon:7227	Eastern Australia	GAZ	GAZ:00007891	Clinal data collection	DR00311b	http://adeer.pearg.com/biogs/DR00311b.htm	Genetic markers
Weeks et al 2005	Literature search			http://dx.doi.org/10.1111/j.1420-9101.2005.01013.x	Drosophila melanogaster	NCBITAXON	NCBITaxon:7227	Eastern Australia	GAZ	GAZ:00007891	Clinal data collection	DR00312b	http://adeer.pearg.com/biogs/DR00312b.htm	Genetic markers
Collinge et al 2006	Literature search			http://dx.doi.org/10.1111/j.1420-9101.2005.01016.x	Drosophila melanogaster	NCBITAXON	NCBITaxon:7227	Eastern Australia	GAZ	GAZ:00007891	Clinal data collection	DR00320b	http://adeer.pearg.com/biogs/DR00320b.htm	Stress resistance
Collinge et al 2006	Literature search			http://dx.doi.org/10.1111/j.1420-9101.2005.01016.x	Drosophila melanogaster	NCBITAXON	NCBITaxon:7227	Eastern Australia	GAZ	GAZ:00007891	Clinal data collection	DR00321b	http://adeer.pearg.com/biogs/DR00321b.htm	Stress resistance
Collinge et al 2006	Literature search			http://dx.doi.org/10.1111/j.1420-9101.2005.01016.x	Drosophila melanogaster	NCBITAXON	NCBITaxon:7227	Eastern Australia	GAZ	GAZ:00007891	Clinal data collection	DR00322b	http://adeer.pearg.com/biogs/DR00322b.htm	Life history
Collinge et al 2006	Literature search			http://dx.doi.org/10.1111/j.1420-9101.2005.01016.x	Drosophila melanogaster	NCBITAXON	NCBITaxon:7227	Eastern Australia	GAZ	GAZ:00007891	Clinal data collection	DR00323b	http://adeer.pearg.com/biogs/DR00323b.htm	Life history
Collinge et al 2006	Literature search			http://dx.doi.org/10.1111/j.1420-9101.2005.01016.x	Drosophila melanogaster	NCBITAXON	NCBITaxon:7227	Eastern Australia	GAZ	GAZ:00007891	Clinal data collection	DR00324b	http://adeer.pearg.com/biogs/DR00324b.htm	Morphology
Collinge et al 2006	Literature search			http://dx.doi.org/10.1111/j.1420-9101.2005.01016.x	Drosophila melanogaster	NCBITAXON	NCBITaxon:7227	Eastern Australia	GAZ	GAZ:00007891	Clinal data collection	DR00325b	http://adeer.pearg.com/biogs/DR00325b.htm	Life history
Collinge et al 2006	Literature search			http://dx.doi.org/10.1111/j.1420-9101.2005.01016.x	Drosophila melanogaster	NCBITAXON	NCBITaxon:7227	Eastern Australia	GAZ	GAZ:00007891	Clinal data collection	DR00326b	http://adeer.pearg.com/biogs/DR00326b.htm	Genetic markers
Collinge et al 2006	Literature search			http://dx.doi.org/10.1111/j.1420-9101.2005.01016.x	Drosophila melanogaster	NCBITAXON	NCBITaxon:7227	Eastern Australia	GAZ	GAZ:00007891	Clinal data collection	DR00327b	http://adeer.pearg.com/biogs/DR00327b.htm	Genetic markers
Collinge et al 2006	Literature search			http://dx.doi.org/10.1111/j.1420-9101.2005.01016.x	Drosophila melanogaster	NCBITAXON	NCBITaxon:7227	Eastern Australia	GAZ	GAZ:00007891	Clinal data collection	DR00328b	http://adeer.pearg.com/biogs/DR00328b.htm	Genetic markers
Collinge et al 2006	Literature search			http://dx.doi.org/10.1111/j.1420-9101.2005.01016.x	Drosophila melanogaster	NCBITAXON	NCBITaxon:7227	Eastern Australia	GAZ	GAZ:00007891	Clinal data collection	DR00329b	http://adeer.pearg.com/biogs/DR00329b.htm	Genetic markers
Collinge et al 2006	Literature search			http://dx.doi.org/10.1111/j.1420-9101.2005.01016.x	Drosophila melanogaster	NCBITAXON	NCBITaxon:7227	Eastern Australia	GAZ	GAZ:00007891	Clinal data collection	DR00330b	http://adeer.pearg.com/biogs/DR00330b.htm	Genetic markers
Collinge et al 2006	Literature search			http://dx.doi.org/10.1111/j.1420-9101.2005.01016.x	Drosophila melanogaster	NCBITAXON	NCBITaxon:7227	Eastern Australia	GAZ	GAZ:00007891	Clinal data collection	DR00331b	http://adeer.pearg.com/biogs/DR00331b.htm	Genetic markers
McKechnie et al 2010	Literature search			http://dx.doi.org/10.1111/j.1365-294X.2009.04509.x	Drosophila melanogaster	NCBITAXON	NCBITaxon:7227	Eastern Australia	GAZ	GAZ:00007891	Clinal data collection	DR00333b	http://adeer.pearg.com/biogs/DR00333b.htm	Genetic markers
McKechnie et al 2010	Literature search			http://dx.doi.org/10.1111/j.1365-294X.2009.04509.x	Drosophila melanogaster	NCBITAXON	NCBITaxon:7227	Eastern Australia	GAZ	GAZ:00007891	Clinal data collection	DR00334b	http://adeer.pearg.com/biogs/DR00334b.htm	Genetic markers
Lee et al 2011	Literature search			http://dx.doi.org/10.1111/j.1365-294X.2009.04509.x	Drosophila melanogaster	NCBITAXON	NCBITaxon:7227	Eastern Australia	GAZ	GAZ:00007891	Clinal data collection	DR00335b	http://adeer.pearg.com/biogs/DR00335b.htm	Life history
Lee et al 2011	Literature search			http://dx.doi.org/10.1111/j.1365-294X.2009.04509.x	Drosophila melanogaster	NCBITAXON	NCBITaxon:7227	Eastern Australia	GAZ	GAZ:00007891	Clinal data collection	DR00336b	http://adeer.pearg.com/biogs/DR00336b.htm	Life history
Lee et al 2011	Literature search			http://dx.doi.org/10.1111/j.1365-294X.2009.04509.x	Drosophila melanogaster	NCBITAXON	NCBITaxon:7227	Eastern Australia	GAZ	GAZ:00007891	Clinal data collection	DR00337b	http://adeer.pearg.com/biogs/DR00337b.htm	Life history
Lee et al 2011	Literature search			http://dx.doi.org/10.1111/j.1365-294X.2009.04509.x	Drosophila melanogaster	NCBITAXON	NCBITaxon:7227	Eastern Australia	GAZ	GAZ:00007891	Clinal data collection	DR00338b	http://adeer.pearg.com/biogs/DR00338b.htm	Life history and genetic markers
Lee et al 2011	Literature search			http://dx.doi.org/10.1111/j.1365-294X.2009.04509.x	Drosophila melanogaster	NCBITAXON	NCBITaxon:7227	Eastern Australia	GAZ	GAZ:00007891	Clinal data collection	DR00339b	http://adeer.pearg.com/biogs/DR00339b.htm	Genetic markers
Lee et al 2011	Literature search			http://dx.doi.org/10.1111/j.1365-294X.2009.04509.x	Drosophila melanogaster	NCBITAXON	NCBITaxon:7227	Eastern Australia	GAZ	GAZ:00007891	Clinal data collection	DR00340b	http://adeer.pearg.com/biogs/DR00340b.htm	Genetic markers
James et al 1997	Literature search			http://www.genetics.org/content/146/3/881.long	Drosophila melanogaster	NCBITAXON	NCBITaxon:7227	Eastern Australia	GAZ	GAZ:00007891	Clinal data collection	DR00344b	http://adeer.pearg.com/biogs/DR00344b.htm	Morphology
Magiafoglou et al 2002	Literature search			http://dx.doi.org/10.1046/j.1420-9101.2002.00439.x	Drosophila serrata	NCBITAXON	NCBITaxon:7274	Eastern Australia	GAZ	GAZ:00007891	Clinal data collection	DR00347b	http://adeer.pearg.com/biogs/DR00347b.htm	Life history
Magiafoglou et al 2002	Literature search			http://dx.doi.org/10.1046/j.1420-9101.2002.00439.x	Drosophila serrata	NCBITAXON	NCBITaxon:7274	Eastern Australia	GAZ	GAZ:00007891	Clinal data collection	DR00348b	http://adeer.pearg.com/biogs/DR00348b.htm	Stress resistance and life history
Sgro et al 2013	Literature search			http://dx.doi.org/10.1111/mec.12353	Drosophila melanogaster	NCBITAXON	NCBITaxon:7227	Eastern Australia	GAZ	GAZ:00007891	Clinal data collection	DR00255b	http://adeer.pearg.com/biogs/DR00255b.htm	Life history
Sgro et al 2013	Literature search			http://dx.doi.org/10.1111/mec.12353	Drosophila melanogaster	NCBITAXON	NCBITaxon:7227	Eastern Australia	GAZ	GAZ:00007891	Clinal data collection	DR00253b	http://adeer.pearg.com/biogs/DR00253b.htm	Genetic markers
Sgro et al 2013	Literature search			http://dx.doi.org/10.1111/mec.12353	Drosophila melanogaster	NCBITAXON	NCBITaxon:7227	Eastern Australia	GAZ	GAZ:00007891	Clinal data collection	DR00254b	http://adeer.pearg.com/biogs/DR00254b.htm	Genetic markers
Arthur et al 2008	Literature search			http://dx.doi.org/10.1111/j.1420-9101.2008.01617.x	Drosophila simulans	NCBITAXON	NCBITaxon:7240	Eastern Australia	GAZ	GAZ:00007891	Clinal data collection	DR00355b	http://adeer.pearg.com/biogs/DR00355b.htm	Stress resistance
Arthur et al 2008	Literature search			http://dx.doi.org/10.1111/j.1420-9101.2008.01617.x	Drosophila simulans	NCBITAXON	NCBITaxon:7240	Eastern Australia	GAZ	GAZ:00007891	Clinal data collection	DR00356b	http://adeer.pearg.com/biogs/DR00356b.htm	Stress resistance
Arthur et al 2008	Literature search			http://dx.doi.org/10.1111/j.1420-9101.2008.01617.x	Drosophila simulans	NCBITAXON	NCBITaxon:7240	Eastern Australia	GAZ	GAZ:00007891	Clinal data collection	DR00357b	http://adeer.pearg.com/biogs/DR00357b.htm	Life history
Loeschcke et al 2000	Literature search			http://dx.doi.org/10.1046/j.1365-2540.2000.00766.x	Drosophila aldrichi	NCBITAXON	NCBITaxon:169138	Eastern Australia	GAZ	GAZ:00007891	Clinal data collection	DR00374b_aldrichi	http://adeer.pearg.com/biogs/DR00374b.htm	Morphology
Loeschcke et al 2000	Literature search			http://dx.doi.org/10.1046/j.1365-2540.2000.00766.x	Drosophila aldrichi	NCBITAXON	NCBITaxon:169138	Eastern Australia	GAZ	GAZ:00007891	Clinal data collection	DR00375b_aldrichi	http://adeer.pearg.com/biogs/DR00375b.htm	Morphology
Loeschcke et al 2000	Literature search			http://dx.doi.org/10.1046/j.1365-2540.2000.00766.x	Drosophila aldrichi	NCBITAXON	NCBITaxon:169138	Eastern Australia	GAZ	GAZ:00007891	Clinal data collection	DR00376b_aldrichi	http://adeer.pearg.com/biogs/DR00376b.htm	Morphology
Loeschcke et al 2000	Literature search			http://dx.doi.org/10.1046/j.1365-2540.2000.00766.x	Drosophila aldrichi	NCBITAXON	NCBITaxon:169138	Eastern Australia	GAZ	GAZ:00007891	Clinal data collection	DR00377b_aldrichi	http://adeer.pearg.com/biogs/DR00377b.htm	Morphology
Loeschcke et al 2000	Literature search			http://dx.doi.org/10.1046/j.1365-2540.2000.00766.x	Drosophila aldrichi	NCBITAXON	NCBITaxon:169138	Eastern Australia	GAZ	GAZ:00007891	Clinal data collection	DR00378b_aldrichi	http://adeer.pearg.com/biogs/DR00378b.htm	Morphology
Loeschcke et al 2000	Literature search			http://dx.doi.org/10.1046/j.1365-2540.2000.00766.x	Drosophila aldrichi	NCBITAXON	NCBITaxon:169138	Eastern Australia	GAZ	GAZ:00007891	Clinal data collection	DR00379b_aldrichi	http://adeer.pearg.com/biogs/DR00379b.htm	Morphology
Loeschcke et al 2000	Literature search			http://dx.doi.org/10.1046/j.1365-2540.2000.00766.x	Drosophila aldrichi	NCBITAXON	NCBITaxon:169138	Eastern Australia	GAZ	GAZ:00007891	Clinal data collection	DR00380b_aldrichi	http://adeer.pearg.com/biogs/DR00380b.htm	Life history
Loeschcke et al 2000	Literature search			http://dx.doi.org/10.1046/j.1365-2540.2000.00766.x	Drosophila buzzatii	NCBITAXON	NCBITaxon:7264	Eastern Australia	GAZ	GAZ:00007891	Clinal data collection	DR00374b_buzzatii	http://adeer.pearg.com/biogs/DR00374b.htm	Morphology
Loeschcke et al 2000	Literature search			http://dx.doi.org/10.1046/j.1365-2540.2000.00766.x	Drosophila buzzatii	NCBITAXON	NCBITaxon:7264	Eastern Australia	GAZ	GAZ:00007891	Clinal data collection	DR00375b_buzzatii	http://adeer.pearg.com/biogs/DR00375b.htm	Morphology
Loeschcke et al 2000	Literature search			http://dx.doi.org/10.1046/j.1365-2540.2000.00766.x	Drosophila buzzatii	NCBITAXON	NCBITaxon:7264	Eastern Australia	GAZ	GAZ:00007891	Clinal data collection	DR00376b_buzzatii	http://adeer.pearg.com/biogs/DR00376b.htm	Morphology
Loeschcke et al 2000	Literature search			http://dx.doi.org/10.1046/j.1365-2540.2000.00766.x	Drosophila buzzatii	NCBITAXON	NCBITaxon:7264	Eastern Australia	GAZ	GAZ:00007891	Clinal data collection	DR00377b_buzzatii	http://adeer.pearg.com/biogs/DR00377b.htm	Morphology
Loeschcke et al 2000	Literature search			http://dx.doi.org/10.1046/j.1365-2540.2000.00766.x	Drosophila buzzatii	NCBITAXON	NCBITaxon:7264	Eastern Australia	GAZ	GAZ:00007891	Clinal data collection	DR00378b_buzzatii	http://adeer.pearg.com/biogs/DR00378b.htm	Morphology
Loeschcke et al 2000	Literature search			http://dx.doi.org/10.1046/j.1365-2540.2000.00766.x	Drosophila buzzatii	NCBITAXON	NCBITaxon:7264	Eastern Australia	GAZ	GAZ:00007891	Clinal data collection	DR00379b_buzzatii	http://adeer.pearg.com/biogs/DR00379b.htm	Morphology
Loeschcke et al 2000	Literature search			http://dx.doi.org/10.1046/j.1365-2540.2000.00766.x	Drosophila buzzatii	NCBITAXON	NCBITaxon:7264	Eastern Australia	GAZ	GAZ:00007891	Clinal data collection	DR00380b_buzzatii	http://adeer.pearg.com/biogs/DR00380b.htm	Life history
Barker 2013	Literature search			http://dx.doi.org/10.1111/bij.12067	Drosophila buzzatii	NCBITAXON	NCBITaxon:7264	Eastern Australia	GAZ	GAZ:00007891	Clinal data collection	DR00361b	http://adeer.pearg.com/biogs/DR00361b.htm	Genetic markers
Barker 2013	Literature search			http://dx.doi.org/10.1111/bij.12067	Drosophila buzzatii	NCBITAXON	NCBITaxon:7264	Eastern Australia	GAZ	GAZ:00007891	Clinal data collection	DR00362b	http://adeer.pearg.com/biogs/DR00362b.htm	Genetic markers
Barker 2013	Literature search			http://dx.doi.org/10.1111/bij.12067	Drosophila buzzatii	NCBITAXON	NCBITaxon:7264	Eastern Australia	GAZ	GAZ:00007891	Clinal data collection	DR00363b	http://adeer.pearg.com/biogs/DR00363b.htm	Genetic markers
Barker 2013	Literature search			http://dx.doi.org/10.1111/bij.12067	Drosophila buzzatii	NCBITAXON	NCBITaxon:7264	Eastern Australia	GAZ	GAZ:00007891	Clinal data collection	DR00364b	http://adeer.pearg.com/biogs/DR00364b.htm	Genetic markers
Barker et al 2009	Literature search			http://dx.doi.org/10.1038/hdy.2008.127	Drosophila buzzatii	NCBITAXON	NCBITaxon:7264	Eastern Australia	GAZ	GAZ:00007891	Clinal data collection	DR00370b	http://adeer.pearg.com/biogs/DR00370b.htm	Genetic markers
Barker et al 2009	Literature search			http://dx.doi.org/10.1038/hdy.2008.127	Drosophila buzzatii	NCBITAXON	NCBITaxon:7264	Eastern Australia	GAZ	GAZ:00007891	Clinal data collection	DR00371b	http://adeer.pearg.com/biogs/DR00371b.htm	Genetic markers
Barker et al 2009	Literature search			http://dx.doi.org/10.1038/hdy.2008.127	Drosophila buzzatii	NCBITAXON	NCBITaxon:7264	Eastern Australia	GAZ	GAZ:00007891	Clinal data collection	DR00372b	http://adeer.pearg.com/biogs/DR00372b.htm	Genetic markers
Barker et al 2005	Literature search			http://dx.doi.org/10.1038/sj.hdy.6800592	Scaptodrosophila aclinata	NCBITAXON		Eastern Australia	GAZ	GAZ:00007891	Clinal data collection	DR00367b	http://adeer.pearg.com/biogs/DR00367b.htm	Genetic markers
Barker et al 2005	Literature search			http://dx.doi.org/10.1038/sj.hdy.6800592	Scaptodrosophila hibisci	NCBITAXON	NCBITaxon:184616	Eastern Australia	GAZ	GAZ:00007891	Clinal data collection	DR00368b	http://adeer.pearg.com/biogs/DR00368b.htm	Genetic markers
Magiafoglou et al 2002	Literature search			http://dx.doi.org/10.1046/j.1420-9101.2002.00439.x	Drosophila serrata	NCBITAXON	NCBITaxon:7274	Eastern Australia	GAZ	GAZ:00007891	Clinal data collection	DR00397b	http://adeer.pearg.com/biogs/DR00397b.htm	Genetic markers
Hoffmann et al 2005	Literature search			http://dx.doi.org/10.1111/j.1365-2435.2005.00959.x	Drosophila melanogaster	NCBITAXON	NCBITaxon:7227	Eastern Australia	GAZ	GAZ:00007891	Clinal data collection	DR00394b	http://adeer.pearg.com/biogs/DR00394b.htm	Stress resistance
Hoffmann et al 2005	Literature search			http://dx.doi.org/10.1111/j.1365-2435.2005.00959.x	Drosophila melanogaster	NCBITAXON	NCBITaxon:7227	Eastern Australia	GAZ	GAZ:00007891	Clinal data collection	DR00395b	http://adeer.pearg.com/biogs/DR00395b.htm	Stress resistance
Hoffmann et al 2005	Literature search			http://dx.doi.org/10.1111/j.1365-2435.2005.00959.x	Drosophila melanogaster	NCBITAXON	NCBITaxon:7227	Eastern Australia	GAZ	GAZ:00007891	Clinal data collection	DR00396b	http://adeer.pearg.com/biogs/DR00396b.htm	Stress resistance
Barker 2005	Literature search			http://dx.doi.org/10.1038/sj.hdy.6800592	Scaptodrosophila aclinata	NCBITAXON		Eastern Australia	GAZ	GAZ:00007891	Species distribution collection	DR00390b	http://adeer.pearg.com/biogs/DR00390b.htm	Species distribution
Barker 2005	Literature search			http://dx.doi.org/10.1038/sj.hdy.6800592	Scaptodrosophila hibisci	NCBITAXON	NCBITaxon:184616	Eastern Australia	GAZ	GAZ:00007891	Species distribution collection	DR00391b	http://adeer.pearg.com/biogs/DR00391b.htm	Species distribution
Barker et al 2005	Literature search			http://dx.doi.org/10.1111/j.1442-9993.2005.01470.x	Drosophila aldrichi	NCBITAXON	NCBITaxon:169138	Eastern Australia	GAZ	GAZ:00007891	Species distribution collection	DR00387b_aldrichi	http://adeer.pearg.com/biogs/DR00387b.htm	Species distribution
Barker et al 2005	Literature search			http://dx.doi.org/10.1111/j.1442-9993.2005.01470.x	Drosophila buzzatii	NCBITAXON	NCBITaxon:7264	Eastern Australia	GAZ	GAZ:00007891	Species distribution collection	DR00387b_buzzatii	http://adeer.pearg.com/biogs/DR00387b.htm	Species distribution
Schiffer and McEvey 2006	Literature search			http://www.mapress.com/zootaxa/2006f/z01333p023f.pdf	Drosophila bunnanda	NCBITAXON	NCBITaxon:244254	Eastern Australia	GAZ	GAZ:00007891	Species distribution collection	DR00342b_bunnanda	http://adeer.pearg.com/biogs/DR00342b.htm	Species distribution
Schiffer and McEvey 2006	Literature search			http://www.mapress.com/zootaxa/2006f/z01333p023f.pdf	Drosophila serrata	NCBITAXON	NCBITaxon:7274	Eastern Australia	GAZ	GAZ:00007891	Species distribution collection	DR00342b_serrata	http://adeer.pearg.com/biogs/DR00342b.htm	Species distribution
Schiffer and McEvey 2006	Literature search			http://www.mapress.com/zootaxa/2006f/z01333p023f.pdf	Drosophila birchii	NCBITAXON	NCBITaxon:46829	Eastern Australia	GAZ	GAZ:00007891	Species distribution collection	DR00342b_birchii	http://adeer.pearg.com/biogs/DR00342b.htm	Species distribution
Schiffer and McEvey 2006	Literature search			http://www.mapress.com/zootaxa/2006f/z01333p023f.pdf	Drosophila kikkawai	NCBITAXON	NCBITaxon:30033	Eastern Australia	GAZ	GAZ:00007891	Species distribution collection	DR00342b_kikkawai	http://adeer.pearg.com/biogs/DR00342b.htm	Species distribution
Schiffer and McEvey 2006	Literature search			http://www.mapress.com/zootaxa/2006f/z01333p023f.pdf	Drosophila jambulina	NCBITAXON	NCBITaxon:111875	Eastern Australia	GAZ	GAZ:00007891	Species distribution collection	DR00342b_jambulina	http://adeer.pearg.com/biogs/DR00342b.htm	Species distribution
