# Supplementary material for: A collection of Australian Drosophila datasets on climate adaptation and species distributions
Source: Sci Data. 2015 Nov 24;2:150067. doi: 10.1038/sdata.2015.67 (PMC4658573; doi:10.1038/sdata.2015.67)
Supplement: Supplementary file 1 [file sdata201567-isa1.zip › a_phenotype_Hangartner.txt]

Sample Name	Protocol REF	Parameter Value[trait measured]	Assay Name	Raw Data File	Comment [Data Repository]	Comment [Data Record Accession]	Comment [Data Record URI]
DR00273b	Morphological traits	egg size	DR00273b_egg size	1 Azevedo et al. 1996 Egg size & ovariole number	Dryad Digital Repository	doi:10.5061/dryad.k9c31	http://dx.doi.org/10.5061/dryad.k9c31
DR00068b	Morphological traits	pigmentation	DR00068b_pigmentation	38 Telonis Scott et al. 2011 Raw pigmentation data	Dryad Digital Repository	doi:10.5061/dryad.k9c31	http://dx.doi.org/10.5061/dryad.k9c31
DR00288b	Morphological traits	thorax length	DR00288b_thorax length	20 James et al. 1995 Thorax length & wing traits	Dryad Digital Repository	doi:10.5061/dryad.k9c31	http://dx.doi.org/10.5061/dryad.k9c31
DR00344b	Morphological traits	thorax length	DR00344b_thorax length	71 James et al. 1997 Thorax length & wing traits	Dryad Digital Repository	doi:10.5061/dryad.k9c31	http://dx.doi.org/10.5061/dryad.k9c31
DR00307b	Morphological traits	thorax length	DR00307b_thorax length	35 Rako et al. 2009 Post winter male size 2006	Dryad Digital Repository	doi:10.5061/dryad.k9c31	http://dx.doi.org/10.5061/dryad.k9c31
DR00309b	Morphological traits	thorax length	DR00309b_thorax length	36 Rako et al. 2009 Male size 2008	Dryad Digital Repository	doi:10.5061/dryad.k9c31	http://dx.doi.org/10.5061/dryad.k9c31
DR00240b	Morphological traits	thorax length	DR00240b_thorax length	42 Van Heerwaarden & Sgro 2011 D.melanogaster thorax length	Dryad Digital Repository	doi:10.5061/dryad.k9c31	http://dx.doi.org/10.5061/dryad.k9c31
DR00260b	Morphological traits	thorax length	DR00260b_thorax length	11 Hoffmann et al. 2001 Line means	Dryad Digital Repository	doi:10.5061/dryad.k9c31	http://dx.doi.org/10.5061/dryad.k9c31
DR00374b_aldrichi	Morphological traits	thorax length	DR00374b_aldrichi_thorax length	80 Loeschcke et al 2000 Thorax and wing traits natural pops	Dryad Digital Repository	doi:10.5061/dryad.k9c31	http://dx.doi.org/10.5061/dryad.k9c31
DR00377b_aldrichi	Morphological traits	thorax length	DR00377b_aldrichi_thorax length	83 Loeschcke et al 2000 Thorax and wing traits lab pops	Dryad Digital Repository	doi:10.5061/dryad.k9c31	http://dx.doi.org/10.5061/dryad.k9c31
DR00374b_buzzatii	Morphological traits	thorax length	DR00374b_buzzatii_thorax length	80 Loeschcke et al 2000 Thorax and wing traits natural pops	Dryad Digital Repository	doi:10.5061/dryad.k9c31	http://dx.doi.org/10.5061/dryad.k9c31
DR00377b_buzzatii	Morphological traits	thorax length	DR00377b_buzzatii_thorax length	83 Loeschcke et al 2000 Thorax and wing traits lab pops	Dryad Digital Repository	doi:10.5061/dryad.k9c31	http://dx.doi.org/10.5061/dryad.k9c31
DR00244b	Morphological traits	thorax length	DR00244b_thorax length	47 Van Heerwaarden & Sgro 2011 D.simulans wing thorax ratio	Dryad Digital Repository	doi:10.5061/dryad.k9c31	http://dx.doi.org/10.5061/dryad.k9c31
DR00315b	Morphological traits	mass	DR00315b_mass	7 Hallas et al. 2002 Stress resistance and size	Dryad Digital Repository	doi:10.5061/dryad.k9c31	http://dx.doi.org/10.5061/dryad.k9c31
DR00280b	Morphological traits	wing size	DR00280b_wing size	4 Gockel et al. 2001 Wing area	Dryad Digital Repository	doi:10.5061/dryad.k9c31	http://dx.doi.org/10.5061/dryad.k9c31
DR00288b	Morphological traits	wing size	DR00288b_wing size	20 James et al. 1995 Thorax length & wing traits	Dryad Digital Repository	doi:10.5061/dryad.k9c31	http://dx.doi.org/10.5061/dryad.k9c31
DR00344b	Morphological traits	wing size	DR00344b_wing size	71 James et al. 1997 Thorax length & wing traits	Dryad Digital Repository	doi:10.5061/dryad.k9c31	http://dx.doi.org/10.5061/dryad.k9c31
DR00309b	Morphological traits	wing size	DR00309b_wing size	36 Rako et al. 2009 Male size 2008	Dryad Digital Repository	doi:10.5061/dryad.k9c31	http://dx.doi.org/10.5061/dryad.k9c31
DR00307b	Morphological traits	wing size	DR00307b_wing size	35 Rako et al. 2009 Post winter male size 2006	Dryad Digital Repository	doi:10.5061/dryad.k9c31	http://dx.doi.org/10.5061/dryad.k9c31
DR00324b	Morphological traits	wing size	DR00324b_wing size	55 Collinge et al. 2006 Wing area	Dryad Digital Repository	doi:10.5061/dryad.k9c31	http://dx.doi.org/10.5061/dryad.k9c31
DR00239b	Morphological traits	wing size	DR00239b_wing size	43 Van Heerwaarden & Sgro 2011 D.melanogaster wing centroid size	Dryad Digital Repository	doi:10.5061/dryad.k9c31	http://dx.doi.org/10.5061/dryad.k9c31
DR00374b_aldrichi	Morphological traits	wing size	DR00374b_aldrichi_wing size	80 Loeschcke et al 2000 Thorax and wing traits natural pops	Dryad Digital Repository	doi:10.5061/dryad.k9c31	http://dx.doi.org/10.5061/dryad.k9c31
DR00377b_aldrichi	Morphological traits	wing size	DR00377b_aldrichi_wing size	83 Loeschcke et al 2000 Thorax and wing traits lab pops	Dryad Digital Repository	doi:10.5061/dryad.k9c31	http://dx.doi.org/10.5061/dryad.k9c31
DR00374b_buzzatii	Morphological traits	wing size	DR00374b_buzzatii_wing size	80 Loeschcke et al 2000 Thorax and wing traits natural pops	Dryad Digital Repository	doi:10.5061/dryad.k9c31	http://dx.doi.org/10.5061/dryad.k9c31
DR00377b_buzzatii	Morphological traits	wing size	DR00377b_buzzatii_wing size	83 Loeschcke et al 2000 Thorax and wing traits lab pops	Dryad Digital Repository	doi:10.5061/dryad.k9c31	http://dx.doi.org/10.5061/dryad.k9c31
DR00283b	Morphological traits	wing size	DR00283b_wing size	5 Griffiths et al. 2005 Development time	Dryad Digital Repository	doi:10.5061/dryad.k9c31	http://dx.doi.org/10.5061/dryad.k9c31
DR00257b	Morphological traits	wing size	DR00257b_wing size	8 Hoffmann & Shirriffs 2002 Wing traits	Dryad Digital Repository	doi:10.5061/dryad.k9c31	http://dx.doi.org/10.5061/dryad.k9c31
DR00242b	Morphological traits	wing size	DR00242b_wing size	46 Van Heerwaarden & Sgro 2011 D.simulans wing centroid size	Dryad Digital Repository	doi:10.5061/dryad.k9c31	http://dx.doi.org/10.5061/dryad.k9c31
DR00315b	Morphological traits	wing size	DR00315b_wing size	7 Hallas et al. 2002 Stress resistance and size	Dryad Digital Repository	doi:10.5061/dryad.k9c31	http://dx.doi.org/10.5061/dryad.k9c31
DR00277b	Morphological traits	wing to aspect ratio	DR00277b_wing to aspect ratio	2 Azevedo et al. 1998 Wing traits	Dryad Digital Repository	doi:10.5061/dryad.k9c31	http://dx.doi.org/10.5061/dryad.k9c31
DR00277b	Morphological traits	wing to thorax ratio	DR00277b_wing to thorax ratio	2 Azevedo et al. 1998 Wing traits	Dryad Digital Repository	doi:10.5061/dryad.k9c31	http://dx.doi.org/10.5061/dryad.k9c31
DR00241b	Morphological traits	wing to thorax ratio	DR00241b_wing to thorax ratio	44 Van Heerwaarden & Sgro 2011 D.melanogaster wing thorax ratio	Dryad Digital Repository	doi:10.5061/dryad.k9c31	http://dx.doi.org/10.5061/dryad.k9c31
DR00244b	Morphological traits	wing to thorax ratio	DR00244b_wing to thorax ratio	47 Van Heerwaarden & Sgro 2011 D.simulans wing thorax ratio	Dryad Digital Repository	doi:10.5061/dryad.k9c31	http://dx.doi.org/10.5061/dryad.k9c31
DR00374b_aldrichi	Morphological traits	wing to thorax ratio	DR00374b_aldrichi_wing to thorax ratio	80 Loeschcke et al 2000 Thorax and wing traits natural pops	Dryad Digital Repository	doi:10.5061/dryad.k9c31	http://dx.doi.org/10.5061/dryad.k9c31
DR00377b_aldrichi	Morphological traits	wing to thorax ratio	DR00377b_aldrichi_wing to thorax ratio	83 Loeschcke et al 2000 Thorax and wing traits lab pops	Dryad Digital Repository	doi:10.5061/dryad.k9c31	http://dx.doi.org/10.5061/dryad.k9c31
DR00374b_buzzatii	Morphological traits	wing to thorax ratio	DR00374b_buzzatii_wing to thorax ratio	80 Loeschcke et al 2000 Thorax and wing traits natural pops	Dryad Digital Repository	doi:10.5061/dryad.k9c31	http://dx.doi.org/10.5061/dryad.k9c31
DR00377b_buzzatii	Morphological traits	wing to thorax ratio	DR00377b_buzzatii_wing to thorax ratio	83 Loeschcke et al 2000 Thorax and wing traits lab pops	Dryad Digital Repository	doi:10.5061/dryad.k9c31	http://dx.doi.org/10.5061/dryad.k9c31
DR00375b_aldrichi	Morphological traits	wing shape	DR00375b_aldrichi_wing shape	81 Loeschcke et al 2000 Wing traits and asymmetry natural pops	Dryad Digital Repository	doi:10.5061/dryad.k9c31	http://dx.doi.org/10.5061/dryad.k9c31
DR00378b_aldrichi	Morphological traits	wing shape	DR00378b_aldrichi_wing shape	84 Loeschcke et al 2000 Wing traits and asymmetry lab pops	Dryad Digital Repository	doi:10.5061/dryad.k9c31	http://dx.doi.org/10.5061/dryad.k9c31
DR00375b_buzzatii	Morphological traits	wing shape	DR00375b_buzzatii_wing shape	81 Loeschcke et al 2000 Wing traits and asymmetry natural pops	Dryad Digital Repository	doi:10.5061/dryad.k9c31	http://dx.doi.org/10.5061/dryad.k9c31
DR00378b_buzzatii	Morphological traits	wing shape	DR00378b_buzzatii_wing shape	84 Loeschcke et al 2000 Wing traits and asymmetry lab pops	Dryad Digital Repository	doi:10.5061/dryad.k9c31	http://dx.doi.org/10.5061/dryad.k9c31
DR00375b_aldrichi	Morphological traits	fluctuating asymmetry	DR00375b_aldrichi_fluctuating asymmetry	81 Loeschcke et al 2000 Wing traits and asymmetry natural pops	Dryad Digital Repository	doi:10.5061/dryad.k9c31	http://dx.doi.org/10.5061/dryad.k9c31
DR00376b_aldrichi	Morphological traits	fluctuating asymmetry	DR00376b_aldrichi_fluctuating asymmetry	82 Loeschcke et al 2000 Wing asymmetry natural pops	Dryad Digital Repository	doi:10.5061/dryad.k9c31	http://dx.doi.org/10.5061/dryad.k9c31
DR00378b_aldrichi	Morphological traits	fluctuating asymmetry	DR00378b_aldrichi_fluctuating asymmetry	84 Loeschcke et al 2000 Wing traits and asymmetry lab pops	Dryad Digital Repository	doi:10.5061/dryad.k9c31	http://dx.doi.org/10.5061/dryad.k9c31
DR00379b_aldrichi	Morphological traits	fluctuating asymmetry	DR00379b_aldrichi_fluctuating asymmetry	85 Loeschcke et al 2000 Wing asymmetry lab pops	Dryad Digital Repository	doi:10.5061/dryad.k9c31	http://dx.doi.org/10.5061/dryad.k9c31
DR00375b_buzzatii	Morphological traits	fluctuating asymmetry	DR00375b_buzzatii_fluctuating asymmetry	81 Loeschcke et al 2000 Wing traits and asymmetry natural pops	Dryad Digital Repository	doi:10.5061/dryad.k9c31	http://dx.doi.org/10.5061/dryad.k9c31
DR00376b_buzzatii	Morphological traits	fluctuating asymmetry	DR00376b_buzzatii_fluctuating asymmetry	82 Loeschcke et al 2000 Wing asymmetry natural pops	Dryad Digital Repository	doi:10.5061/dryad.k9c31	http://dx.doi.org/10.5061/dryad.k9c31
DR00378b_buzzatii	Morphological traits	fluctuating asymmetry	DR00378b_buzzatii_fluctuating asymmetry	84 Loeschcke et al 2000 Wing traits and asymmetry lab pops	Dryad Digital Repository	doi:10.5061/dryad.k9c31	http://dx.doi.org/10.5061/dryad.k9c31
DR00379b_buzzatii	Morphological traits	fluctuating asymmetry	DR00379b_buzzatii_fluctuating asymmetry	85 Loeschcke et al 2000 Wing asymmetry lab pops	Dryad Digital Repository	doi:10.5061/dryad.k9c31	http://dx.doi.org/10.5061/dryad.k9c31
DR00259b	Morphological traits	lipid content	DR00259b_lipid content	9 Hoffmann et al. 2001 Desiccation resistance	Dryad Digital Repository	doi:10.5061/dryad.k9c31	http://dx.doi.org/10.5061/dryad.k9c31
DR00286b	Life-history traits	development time	DR00286b_development time	18 James & Partridge 1995 Development time	Dryad Digital Repository	doi:10.5061/dryad.k9c31	http://dx.doi.org/10.5061/dryad.k9c31
DR00323b	Life-history traits	development time	DR00323b_development time	54 Collinge et al. 2006 Development time	Dryad Digital Repository	doi:10.5061/dryad.k9c31	http://dx.doi.org/10.5061/dryad.k9c31
DR00283b	Life-history traits	development time	DR00283b_development time	5 Griffiths et al. 2005 Development time	Dryad Digital Repository	doi:10.5061/dryad.k9c31	http://dx.doi.org/10.5061/dryad.k9c31
DR00347b	Life-history traits	development time	DR00347b_development time	72 Magiafoglou et al. 2002 Development time	Dryad Digital Repository	doi:10.5061/dryad.k9c31	http://dx.doi.org/10.5061/dryad.k9c31
DR00357b	Life-history traits	development time	DR00357b_development time	79 Arthur et al. 2008 Development time	Dryad Digital Repository	doi:10.5061/dryad.k9c31	http://dx.doi.org/10.5061/dryad.k9c31
DR00380b_aldrichi	Life-history traits	development time	DR00380b_aldrichi_development time	86 Loeschcke et al 2000 Development time & viabiliy lab pops	Dryad Digital Repository	doi:10.5061/dryad.k9c31	http://dx.doi.org/10.5061/dryad.k9c31
DR00380b_buzzatii	Life-history traits	development time	DR00380b_buzzatii_development time	86 Loeschcke et al 2000 Development time & viabiliy lab pops	Dryad Digital Repository	doi:10.5061/dryad.k9c31	http://dx.doi.org/10.5061/dryad.k9c31
DR00255b	Life-history traits	longevity	DR00255b_longevity	74 Sgrò et al. 2013 Longevity	Dryad Digital Repository	doi:10.5061/dryad.k9c31	http://dx.doi.org/10.5061/dryad.k9c31
DR00263b	Life-history traits	overwinter mortality	DR00263b_overwinter mortality	15 Hoffmann et al. 2003 Overwinter fecundity	Dryad Digital Repository	doi:10.5061/dryad.k9c31	http://dx.doi.org/10.5061/dryad.k9c31
DR00232b	Life-history traits	overwinter mortality	DR00232b_overwinter mortality	29 Mitrovski & Hoffmann 2001 Overwinter raw mortality	Dryad Digital Repository	doi:10.5061/dryad.k9c31	http://dx.doi.org/10.5061/dryad.k9c31
DR00263b	Life-history traits	overwinter fecundity	DR00263b_overwinter fecundity	15 Hoffmann et al. 2003 Overwinter fecundity	Dryad Digital Repository	doi:10.5061/dryad.k9c31	http://dx.doi.org/10.5061/dryad.k9c31
DR00233b	Life-history traits	overwinter fecundity	DR00233b_overwinter fecundity	28 Mitrovski & Hoffmann 2001 Overwinter raw egg counts	Dryad Digital Repository	doi:10.5061/dryad.k9c31	http://dx.doi.org/10.5061/dryad.k9c31
DR00237b	Life-history traits	overwinter fecundity	DR00237b_overwinter fecundity	33 Rako et al. 2009 Post winter male fertility 2006	Dryad Digital Repository	doi:10.5061/dryad.k9c31	http://dx.doi.org/10.5061/dryad.k9c31
DR00308b	Life-history traits	overwinter fecundity	DR00308b_overwinter fecundity	34 Rako et al. 2009 Post winter male fertility 2008	Dryad Digital Repository	doi:10.5061/dryad.k9c31	http://dx.doi.org/10.5061/dryad.k9c31
DR00348b	Life-history traits	mortality	DR00348b_mortality	73 Magiafoglou et al. 2002 Viability and cold resistance	Dryad Digital Repository	doi:10.5061/dryad.k9c31	http://dx.doi.org/10.5061/dryad.k9c31
DR00380b_aldrichi	Life-history traits	mortality	DR00380b_aldrichi_mortality	86 Loeschcke et al 2000 Development time & viabiliy lab pops	Dryad Digital Repository	doi:10.5061/dryad.k9c31	http://dx.doi.org/10.5061/dryad.k9c31
DR00380b_buzzatii	Life-history traits	mortality	DR00380b_buzzatii_mortality	86 Loeschcke et al 2000 Development time & viabiliy lab pops	Dryad Digital Repository	doi:10.5061/dryad.k9c31	http://dx.doi.org/10.5061/dryad.k9c31
DR00263b	Life-history traits	timing of overwinter fecundity	DR00263b_timing of overwinter fecundity	15 Hoffmann et al. 2003 Overwinter fecundity	Dryad Digital Repository	doi:10.5061/dryad.k9c31	http://dx.doi.org/10.5061/dryad.k9c31
DR00229b	Life-history traits	timing of overwinter fecundity	DR00229b_timing of overwinter fecundity	26 Mitrovski & Hoffmann 2001 Mean overwinter egg counts and longevity	Dryad Digital Repository	doi:10.5061/dryad.k9c31	http://dx.doi.org/10.5061/dryad.k9c31
DR00273b	Life-history traits	ovariole number	DR00273b_ovariole number	1 Azevedo et al. 1996 Egg size & ovariole number	Dryad Digital Repository	doi:10.5061/dryad.k9c31	http://dx.doi.org/10.5061/dryad.k9c31
DR00322b	Life-history traits	ovariole number	DR00322b_ovariole number	53 Collinge et al. 2006 Ovariole number	Dryad Digital Repository	doi:10.5061/dryad.k9c31	http://dx.doi.org/10.5061/dryad.k9c31
DR00335b	Life-history traits	ovarian dormancy	DR00335b_ovarian dormancy	65 Lee et al. 2011 Egg stage 2008	Dryad Digital Repository	doi:10.5061/dryad.k9c31	http://dx.doi.org/10.5061/dryad.k9c31
DR00336b	Life-history traits	ovarian dormancy	DR00336b_ovarian dormancy	66 Lee et al. 2011 Egg stage 2009	Dryad Digital Repository	doi:10.5061/dryad.k9c31	http://dx.doi.org/10.5061/dryad.k9c31
DR00337b	Life-history traits	ovarian dormancy	DR00337b_ovarian dormancy	67 Lee et al. 2011 Egg stage 2010	Dryad Digital Repository	doi:10.5061/dryad.k9c31	http://dx.doi.org/10.5061/dryad.k9c31
DR00259b	Stress resistance traits	cold resistance	DR00259b_cold resistance	9 Hoffmann et al. 2001 Desiccation resistance	Dryad Digital Repository	doi:10.5061/dryad.k9c31	http://dx.doi.org/10.5061/dryad.k9c31
DR00224b	Stress resistance traits	cold resistance	DR00224b_cold resistance	13 Hoffmann et al. 2002 Cold resistance survival	Dryad Digital Repository	doi:10.5061/dryad.k9c31	http://dx.doi.org/10.5061/dryad.k9c31
DR00320b	Stress resistance traits	cold resistance	DR00320b_cold resistance	51 Collinge et al. 2006 Cold tolerance	Dryad Digital Repository	doi:10.5061/dryad.k9c31	http://dx.doi.org/10.5061/dryad.k9c31
DR00282b	Stress resistance traits	cold resistance	DR00282b_cold resistance	6 Griffiths et al. 2005 Stress resistance & wing size	Dryad Digital Repository	doi:10.5061/dryad.k9c31	http://dx.doi.org/10.5061/dryad.k9c31
DR00315b	Stress resistance traits	cold resistance	DR00315b_cold resistance	7 Hallas et al. 2002 Stress resistance and size	Dryad Digital Repository	doi:10.5061/dryad.k9c31	http://dx.doi.org/10.5061/dryad.k9c31
DR00348b	Stress resistance traits	cold resistance	DR00348b_cold resistance	73 Magiafoglou et al. 2002 Viability and cold resistance	Dryad Digital Repository	doi:10.5061/dryad.k9c31	http://dx.doi.org/10.5061/dryad.k9c31
DR00355b	Stress resistance traits	cold resistance	DR00355b_cold resistance	77 Arthur et al. 2008 Cold resistance	Dryad Digital Repository	doi:10.5061/dryad.k9c31	http://dx.doi.org/10.5061/dryad.k9c31
DR00259b	Stress resistance traits	desiccation resistance	DR00259b_desiccation resistance	9 Hoffmann et al. 2001 Desiccation resistance	Dryad Digital Repository	doi:10.5061/dryad.k9c31	http://dx.doi.org/10.5061/dryad.k9c31
DR00394b	Stress resistance traits	desiccation resistance	DR00394b_desiccation resistance	97 Hoffmann et al. 2005 Desiccation resistance	Dryad Digital Repository	doi:10.5061/dryad.k9c31	http://dx.doi.org/10.5061/dryad.k9c31
DR00282b	Stress resistance traits	desiccation resistance	DR00282b_desiccation resistance	6 Griffiths et al. 2005 Stress resistance & wing size	Dryad Digital Repository	doi:10.5061/dryad.k9c31	http://dx.doi.org/10.5061/dryad.k9c31
DR00315b	Stress resistance traits	desiccation resistance	DR00315b_desiccation resistance	7 Hallas et al. 2002 Stress resistance and size	Dryad Digital Repository	doi:10.5061/dryad.k9c31	http://dx.doi.org/10.5061/dryad.k9c31
DR00356b	Stress resistance traits	desiccation resistance	DR00356b_desiccation resistance	78 Arthur et al. 2008 Desiccation resistance	Dryad Digital Repository	doi:10.5061/dryad.k9c31	http://dx.doi.org/10.5061/dryad.k9c31
DR00260b	Stress resistance traits	heat resistance	DR00260b_heat resistance	11 Hoffmann et al. 2001 Line means	Dryad Digital Repository	doi:10.5061/dryad.k9c31	http://dx.doi.org/10.5061/dryad.k9c31
DR00225b	Stress resistance traits	heat resistance	DR00225b_heat resistance	14 Hoffmann et al. 2002 Heat knockdown time	Dryad Digital Repository	doi:10.5061/dryad.k9c31	http://dx.doi.org/10.5061/dryad.k9c31
DR00321b	Stress resistance traits	heat resistance	DR00321b_heat resistance	52 Collinge et al. 2006 Heat tolerance	Dryad Digital Repository	doi:10.5061/dryad.k9c31	http://dx.doi.org/10.5061/dryad.k9c31
DR00282b	Stress resistance traits	heat resistance	DR00282b_heat resistance	6 Griffiths et al. 2005 Stress resistance & wing size	Dryad Digital Repository	doi:10.5061/dryad.k9c31	http://dx.doi.org/10.5061/dryad.k9c31
DR00261b	Stress resistance traits	starvation resistance	DR00261b_starvation resistance	10 Hoffmann et al. 2001 Starvation resistance	Dryad Digital Repository	doi:10.5061/dryad.k9c31	http://dx.doi.org/10.5061/dryad.k9c31
DR00395b	Stress resistance traits	starvation resistance	DR00395b_starvation resistance	98 Hoffmann et al. 2005 Starvation resistance	Dryad Digital Repository	doi:10.5061/dryad.k9c31	http://dx.doi.org/10.5061/dryad.k9c31
DR00282b	Stress resistance traits	starvation resistance	DR00282b_starvation resistance	6 Griffiths et al. 2005 Stress resistance & wing size	Dryad Digital Repository	doi:10.5061/dryad.k9c31	http://dx.doi.org/10.5061/dryad.k9c31
DR00315b	Stress resistance traits	starvation resistance	DR00315b_starvation resistance	7 Hallas et al. 2002 Stress resistance and size	Dryad Digital Repository	doi:10.5061/dryad.k9c31	http://dx.doi.org/10.5061/dryad.k9c31
DR00290b	Genetic markers	inversions	DR00290b_inversions	21 Kennington & Hoffmann 2013 Molecular markers & In(2L)t inversion	Dryad Digital Repository	doi:10.5061/dryad.k9c31	http://dx.doi.org/10.5061/dryad.k9c31
DR00292b	Genetic markers	inversions	DR00292b_inversions	22 Kennington et al. 2006 Molecular markers & In(3R)Payne inversion	Dryad Digital Repository	doi:10.5061/dryad.k9c31	http://dx.doi.org/10.5061/dryad.k9c31
DR00296b	Genetic markers	inversions	DR00296b_inversions	23 Knibb et al. 1981 Inversion frequencies	Dryad Digital Repository	doi:10.5061/dryad.k9c31	http://dx.doi.org/10.5061/dryad.k9c31
DR00247b	Genetic markers	inversions	DR00247b_inversions	25 Lee et al. 2013 Neurofibromin gene & In(3R)Payne inversion	Dryad Digital Repository	doi:10.5061/dryad.k9c31	http://dx.doi.org/10.5061/dryad.k9c31
DR00236b	Genetic markers	inversions	DR00236b_inversions	41 Umina et al. 2005 In(3R)Payne inversion	Dryad Digital Repository	doi:10.5061/dryad.k9c31	http://dx.doi.org/10.5061/dryad.k9c31
DR00290b	Genetic markers	allozymes	DR00290b_allozymes	21 Kennington & Hoffmann 2013 Molecular markers & In(2L)t inversion	Dryad Digital Repository	doi:10.5061/dryad.k9c31	http://dx.doi.org/10.5061/dryad.k9c31
DR00298b	Genetic markers	allozymes	DR00298b_allozymes	30 Oakeshott et al. 1982 Adh & Gpdh loci	Dryad Digital Repository	doi:10.5061/dryad.k9c31	http://dx.doi.org/10.5061/dryad.k9c31
DR00303b	Genetic markers	allozymes	DR00303b_allozymes	31 Oakeshott et al. 1983 G6pd locus	Dryad Digital Repository	doi:10.5061/dryad.k9c31	http://dx.doi.org/10.5061/dryad.k9c31
DR00304b	Genetic markers	allozymes	DR00304b_allozymes	32 Oakeshott et al. 1983 Pgd locus	Dryad Digital Repository	doi:10.5061/dryad.k9c31	http://dx.doi.org/10.5061/dryad.k9c31
DR00235b	Genetic markers	allozymes	DR00235b_allozymes	40 Umina et al. 2005 Adh locus	Dryad Digital Repository	doi:10.5061/dryad.k9c31	http://dx.doi.org/10.5061/dryad.k9c31
DR00361b	Genetic markers	allozymes	DR00361b_allozymes	87 Barker 2013 Allozyme allele frequencies 67 populations	Dryad Digital Repository	doi:10.5061/dryad.k9c31	http://dx.doi.org/10.5061/dryad.k9c31
DR00362b	Genetic markers	allozymes	DR00362b_allozymes	88 Barker 2013 Allozyme allele frequencies 195 collections	Dryad Digital Repository	doi:10.5061/dryad.k9c31	http://dx.doi.org/10.5061/dryad.k9c31
DR00363b	Genetic markers	allozymes	DR00363b_allozymes	89 Barker 2013 GENEPOP allozyme file 195 collections	Dryad Digital Repository	doi:10.5061/dryad.k9c31	http://dx.doi.org/10.5061/dryad.k9c31
DR00364b	Genetic markers	allozymes	DR00364b_allozymes	90 Barker 2013 Overview 67 Populations	Dryad Digital Repository	doi:10.5061/dryad.k9c31	http://dx.doi.org/10.5061/dryad.k9c31
DR00313b	Genetic markers	DNA sequence variation	DR00313b_DNA sequence variation	48 Weeks et al. 2005 Clock locus	Dryad Digital Repository	doi:10.5061/dryad.k9c31	http://dx.doi.org/10.5061/dryad.k9c31
DR00339b	Genetic markers	DNA sequence variation	DR00339b_DNA sequence variation	69 Lee et al. 2011 Couch potato locus	Dryad Digital Repository	doi:10.5061/dryad.k9c31	http://dx.doi.org/10.5061/dryad.k9c31
DR00333b	Genetic markers	DNA sequence variation	DR00333b_DNA sequence variation	63 McKechnie et al. 2010 Dca MCA	Dryad Digital Repository	doi:10.5061/dryad.k9c31	http://dx.doi.org/10.5061/dryad.k9c31
DR00334b	Genetic markers	DNA sequence variation	DR00334b_DNA sequence variation	64 McKechnie et al. 2010 Dca locus	Dryad Digital Repository	doi:10.5061/dryad.k9c31	http://dx.doi.org/10.5061/dryad.k9c31
DR00265b	Genetic markers	DNA sequence variation	DR00265b_DNA sequence variation	16 Hoffmann et al. 2012 Frost locusA	Dryad Digital Repository	doi:10.5061/dryad.k9c31	http://dx.doi.org/10.5061/dryad.k9c31
DR00266b	Genetic markers	DNA sequence variation	DR00266b_DNA sequence variation	17 Hoffmann et al. 2012 Frost locusB	Dryad Digital Repository	doi:10.5061/dryad.k9c31	http://dx.doi.org/10.5061/dryad.k9c31
DR00327b	Genetic markers	DNA sequence variation	DR00327b_DNA sequence variation	58 Collinge et al. 2006 Hsp70 locus	Dryad Digital Repository	doi:10.5061/dryad.k9c31	http://dx.doi.org/10.5061/dryad.k9c31
DR00329b	Genetic markers	DNA sequence variation	DR00329b_DNA sequence variation	60 Collinge et al. 2006 Hsr-omega locus	Dryad Digital Repository	doi:10.5061/dryad.k9c31	http://dx.doi.org/10.5061/dryad.k9c31
DR00292b	Genetic markers	DNA sequence variation	DR00292b_DNA sequence variation	22 Kennington et al. 2006 Molecular markers & In(3R)Payne inversion	Dryad Digital Repository	doi:10.5061/dryad.k9c31	http://dx.doi.org/10.5061/dryad.k9c31
DR00254b	Genetic markers	DNA sequence variation	DR00254b_DNA sequence variation	76 Sgrò et al. 2013 Methuselah locus	Dryad Digital Repository	doi:10.5061/dryad.k9c31	http://dx.doi.org/10.5061/dryad.k9c31
DR00247b	Genetic markers	DNA sequence variation	DR00247b_DNA sequence variation	25 Lee et al. 2013 Neurofibromin gene & In(3R)Payne inversion	Dryad Digital Repository	doi:10.5061/dryad.k9c31	http://dx.doi.org/10.5061/dryad.k9c31
DR00311b	Genetic markers	DNA sequence variation	DR00311b_DNA sequence variation	49 Weeks et al. 2005 Period locus	Dryad Digital Repository	doi:10.5061/dryad.k9c31	http://dx.doi.org/10.5061/dryad.k9c31
DR00065b	Genetic markers	DNA sequence variation	DR00065b_DNA sequence variation	24 Kriesner et al. 2013 Wolbachia infection frequencies & mtDNA haplotypes	Dryad Digital Repository	doi:10.5061/dryad.k9c31	http://dx.doi.org/10.5061/dryad.k9c31
DR00279b	Genetic markers	DNA repeat variation	DR00279b_DNA repeat variation	3 Gockel et al. 2001 Microsatellite markers	Dryad Digital Repository	doi:10.5061/dryad.k9c31	http://dx.doi.org/10.5061/dryad.k9c31
DR00290b	Genetic markers	DNA repeat variation	DR00290b_DNA repeat variation	21 Kennington & Hoffmann 2013 Molecular markers & In(2L)t inversion	Dryad Digital Repository	doi:10.5061/dryad.k9c31	http://dx.doi.org/10.5061/dryad.k9c31
DR00292b	Genetic markers	DNA repeat variation	DR00292b_DNA repeat variation	22 Kennington et al. 2006 Molecular markers & In(3R)Payne inversion	Dryad Digital Repository	doi:10.5061/dryad.k9c31	http://dx.doi.org/10.5061/dryad.k9c31
DR00370b	Genetic markers	DNA repeat variation	DR00370b_DNA repeat variation	91 Barker et al. 2009 Microsatellite markers	Dryad Digital Repository	doi:10.5061/dryad.k9c31	http://dx.doi.org/10.5061/dryad.k9c31
DR00371b	Genetic markers	DNA repeat variation	DR00371b_DNA repeat variation	92 Barker et al. 2009 GENEPOP microsatellite file	Dryad Digital Repository	doi:10.5061/dryad.k9c31	http://dx.doi.org/10.5061/dryad.k9c31
DR00372b	Genetic markers	DNA repeat variation	DR00372b_DNA repeat variation	93 Barker et al. 2009 Microsatellite allele frequencies	Dryad Digital Repository	doi:10.5061/dryad.k9c31	http://dx.doi.org/10.5061/dryad.k9c31
DR00397b	Genetic markers	DNA repeat variation	DR00397b_DNA repeat variation	96 Magiafoglou et al. 2002 microsatellite markers	Dryad Digital Repository	doi:10.5061/dryad.k9c31	http://dx.doi.org/10.5061/dryad.k9c31
DR00367b	Genetic markers	DNA repeat variation	DR00367b_DNA repeat variation	94 Barker et al. 2005 S. aclinata microsatellite markers	Dryad Digital Repository	doi:10.5061/dryad.k9c31	http://dx.doi.org/10.5061/dryad.k9c31
DR00368b	Genetic markers	DNA repeat variation	DR00368b_DNA repeat variation	95 Barker et al. 2005 S. hibisci microsatellite markers	Dryad Digital Repository	doi:10.5061/dryad.k9c31	http://dx.doi.org/10.5061/dryad.k9c31
DR00340b	Genetic markers	gene expression	DR00340b_gene expression	70 Lee et al. 2011 Couch potato expression	Dryad Digital Repository	doi:10.5061/dryad.k9c31	http://dx.doi.org/10.5061/dryad.k9c31
DR00069b	Genetic markers	gene expression	DR00069b_gene expression	37 Telonis Scott et al. 2011 Raw pcr data	Dryad Digital Repository	doi:10.5061/dryad.k9c31	http://dx.doi.org/10.5061/dryad.k9c31
DR00253b	Genetic markers	gene expression	DR00253b_gene expression	75 Sgrò et al. 2013 Methuselah expression	Dryad Digital Repository	doi:10.5061/dryad.k9c31	http://dx.doi.org/10.5061/dryad.k9c31
DR00065b	Wolbachia infections	Wolbachia	DR00065b_Wolbachia	24 Kriesner et al. 2013 Wolbachia infection frequencies & mtDNA haplotypes	Dryad Digital Repository	doi:10.5061/dryad.k9c31	http://dx.doi.org/10.5061/dryad.k9c31
