# Supplementary material for: A collection of Australian Drosophila datasets on climate adaptation and species distributions
Source: Sci Data. 2015 Nov 24;2:150067. doi: 10.1038/sdata.2015.67 (PMC4658573; doi:10.1038/sdata.2015.67)
Supplement: Supplementary file 1 [file sdata201567-isa1.zip › a_distribution_Hangartner.txt]

Sample Name	Protocol REF	Assay Name	Raw Data File	Comment [Data Repository]	Comment [Data Record Accession]	Comment [Data Record URI]
DR00390b	Species distribution collection	DR00390b_species distribution	201 Barker 2005 S. aclinata collection records	Dryad Digital Repository	doi:10.5061/dryad.k9c31	http://dx.doi.org/10.5061/dryad.k9c31
DR00391b	Species distribution collection	DR00391b_species distribution	202 Barker 2005 S. hibisci collection records	Dryad Digital Repository	doi:10.5061/dryad.k9c31	http://dx.doi.org/10.5061/dryad.k9c31
DR00387b_aldrichi	Species distribution collection	DR00387b_aldrichi_species distribution	203 Barker et al. 2005 D. buzzatii and aldrichi collection records	Dryad Digital Repository	doi:10.5061/dryad.k9c31	http://dx.doi.org/10.5061/dryad.k9c31
DR00387b_buzzatii	Species distribution collection	DR00387b_buzzatii_species distribution	203 Barker et al. 2005 D. buzzatii and aldrichi collection records	Dryad Digital Repository	doi:10.5061/dryad.k9c31	http://dx.doi.org/10.5061/dryad.k9c31
DR00342b_bunnanda	Species distribution collection	DR00342b_bunnanda_species distribution	204 Schiffer & McEvey 2006 Montium colletion records	Dryad Digital Repository	doi:10.5061/dryad.k9c31	http://dx.doi.org/10.5061/dryad.k9c31
DR00342b_serrata	Species distribution collection	DR00342b_serrata_species distribution	204 Schiffer & McEvey 2006 Montium colletion records	Dryad Digital Repository	doi:10.5061/dryad.k9c31	http://dx.doi.org/10.5061/dryad.k9c31
DR00342b_birchii	Species distribution collection	DR00342b_birchii_species distribution	204 Schiffer & McEvey 2006 Montium colletion records	Dryad Digital Repository	doi:10.5061/dryad.k9c31	http://dx.doi.org/10.5061/dryad.k9c31
DR00342b_kikkawai	Species distribution collection	DR00342b_kikkawai_species distribution	204 Schiffer & McEvey 2006 Montium colletion records	Dryad Digital Repository	doi:10.5061/dryad.k9c31	http://dx.doi.org/10.5061/dryad.k9c31
DR00342b_jambulina	Species distribution collection	DR00342b_jambulina_species distribution	204 Schiffer & McEvey 2006 Montium colletion records	Dryad Digital Repository	doi:10.5061/dryad.k9c31	http://dx.doi.org/10.5061/dryad.k9c31
